# Supplementary material for: Preoperative dynamic quantitative sensory testing in remote pain-free areas is associated with axial pain after posterior cervical spinal surgeries
Source: BMC Musculoskelet Disord. 2022 May 2;23:409. doi: 10.1186/s12891-022-05366-x (PMC9063295; doi:10.1186/s12891-022-05366-x)
Supplement: Supplementary file 1 — Additional file 1. [file 12891_2022_5366_MOESM1_ESM.xlsx]

## Sheet: Sheet1
Acute pain group	chronic pain group	Gender	age	BMI	Cobb's	C7 slope	C2 SVA	diagnosis	duration	involve C2	segment number	Operation time	bleeding	preoperative pain	NRS score	BAI	BDI	PCS	total IPAQ	Pre-JOA	Poat-JOA	JOA improvement	post-NRS	PPT-cervical	PPT-tibial	CPM-tibial	TS	acute PAP-NRS	chronic PAP-NRS	post-12mon NRS
Acute pain	Chronic pain	Female	56	24.8	22.5	15.9	22	CSM	54	0	4	103	270	0		6	5	12	1692	10	14	57.1	2.2	0.8	1.5	0.5	3	3	3
Acute pain	Chronic pain	Female	55	22.8	18.8	29.3	11	CSM	60	0	5	146	364	1	3	4	16	19	1975	7	11	40	3.8	3.7	4.2	-0.8	4	5	5	4
Acute pain	Chronic pain	Female	57	28.8	8.5	16.7	26	OPLL	24	1	7	148	329	0		6	11	10		9	11	25	2.8	4.6	4.5	0.9	3	3	3	3
Acute pain	Chronic pain	Female	59	24.9	28.1	25.6	41	CSM	6	0	4	113	278	1	4	9	7	8	1886	8	11	33.3	3	4.2	3.3	0.2	1	3	4	3
Acute pain	Chronic pain	Female	46	22.1	-10.6	3.4	13	CSM	6	1	5	108	374	1	2	4	6	26	1905	10	13	42.9	3.4	2.5	3.4	0.6	2	4	3	3
Acute pain	Chronic pain	Male	48	30.8	21.2	35.3	18	OPLL	5	1	6	103	247	1	2	21	4	13	1956	8	11	33.3	3.4	4	2.5	-0.5	2	4	4
Acute pain	Chronic pain	Male	49	26.7	5.1	19.5	42	OPLL	8	0	4	208	441	0		11	5	15	1846	10	14	57.1	3.8	1.1	1.6	0.1	4	6	5	4
Acute pain	Chronic pain	Male	56	23.6	27.1	27.6	3	OPLL	8	0	5	118	216	1	3	13	11	18	1932	12	15	60	3.8	3.7	4.1	0.2	3	5	4	4
Acute pain		Male	65	29.7	22.8	38.1	2	OPLL	24	1	6	183	239	1	2	6	2	6	2132	9	13	50	3	1.5	1.9	0.6	1	3
Acute pain		Female	51	20.7	9.7	22	44	OPLL	24	1	6	104	354	1	2	4	1	5	2413	9	15	75	2.8	5.1	5	0.1	2	4
Acute pain		Female	60	22.1	13.8	20.2	8	OPLL	18	1	4	108	248	0		13	2	12	1440	11	14	50	2.6	6	4.8	0.5	2	3
Acute pain		Male	67	21	6.5	13.9	53	OPLL	6	0	4	208	357	0		1	2	16		1	8	43.8	2	4	2.5	1.1	5	4
Acute pain		Male	54	23.5	18.5	31.6	10	CSM	48	1	4	102	278	0		3	0	18	2590	12	15	60	3.4	4.8	4	-0.2	3	3
Acute pain		Male	64	24.5	27.3	23.9	9	CSM	3	0	4	101	177	1	2	5	6	10	1905	8	13	55.6	2.6	5.5	5.7	0.8	3	4
Acute pain		Male	54	23.3	25.6	30.8	13	CSM	2	0	5	113	221	0		16	10	11	2205	14	16	66.7	3	4.3	3.9	0.2	3	4
Acute pain		Male	54	24.1	4.3	20.4	4	OPLL	3	1	6	128	325	1	3	4	12	12		5	12	58.3	3	1.4	1.7	0.7	2	5
Acute pain		Male	45	21.6	-3.7	17.44	14	OPLL	6	0	5	119	191	0		2	2	8		9	13	50	2.8	2	1.3	0.4	2	3
Acute pain		Male	62	26.4	-1.9	14.16	41	CSM	60	0	4	113	264	1	3	8	3	22	1551	14	16	66.7	3	1.7	2.7	0.6	2	4
Acute pain		Male	47	27.8	-1.5	23.2	14	CSM	3	0	5	108	246	1	2	3	5	9	2171	14	15	33.3	2.6	2.4	4	1.3	1	3
Acute pain		Male	46	28.7	14.1	34.97	7	OPLL	12	0	5	129	251	0		2	3	6	2258	8	12	44.4	3	7	5.9	0.8	1	3
Acute pain		Male	66	24	22.94	14.5	40	CSM	4	0	5	118	421	1	3	12	10	9	2141	9	13	50	3	3.4	3.7	1.6	2	3
non-PAP	non-PAP	Female	26	21.6	17.1	11.9	20	CSM	1	0	4	130	254	0		5	0	16	2818	9	14	62.5	3	3.1	3.6	0.1	1
non-PAP	non-PAP	Male	48	23.1	18.4	32.9	1	CSM	12	0	5	162	365	1	2	0	0	5	2677	9	14	62.5	3.4	1.6	2	1.2	2
non-PAP	non-PAP	Male	60	25.7	41.3	33.2	0	OPLL	24	0	6	195	143	0		11	5	13	2286	7	12	50	2.8	6.2	5.6	1.3	0
non-PAP	non-PAP	Male	49	21.5	26.7	29.2	1	OPLL	2	0	4	95	316	0		0	5	12	1724	10	14	57.1	2.4	2.5	2	1.9	2
non-PAP	non-PAP	Male	44	26.8	4.4	17.9	13	CSM	1	0	5	145	229	0		0	0	10	1451	10	14	57.1	3	2.8	3.5	0.1	1
non-PAP	non-PAP	Male	64	27	5	30.7	-8	CSM	2	0	5	133	182	1	2	9	8	20	1807	10	15	71.4	3.2	1.1	0.9	0.1	2
non-PAP	non-PAP	Male	53	22.8	2.2	18.1	20	CSM	1	0	5	165	281	1	3	4	10	20	1888	7	13	60	2.8	4.3	5.2	1.4	0
non-PAP	non-PAP	Male	58	21.2	3.9	21	12	CSM	3	0	4	125	268	0		0	0	17	2575	10	15	71.4	3.6	4.3	4.1	0.1	1
non-PAP	non-PAP	Male	64	23.7	0.9	17.5	21	CSM	1	0	4	120	372	0		2	6	15	2396	15	16	50	3	4.1	4.7	1.5	1
non-PAP	non-PAP	Female	68	30.1	16	28.2	39	CSM	3	0	4	99	226	0		4	0	0	2621	8	13	55.6	3.4	5.6	3.8	1	3
non-PAP	non-PAP	Female	72	25.7	21.9	32	42	CSM	12	0	5	144	374	0		1	6	6	2833	9	15	75	2.6	5.2	4.2	0.7	2
non-PAP	non-PAP	Female	49	20.6	14.9	19.3	43	OPLL	36	0	4	96	238	0		3	2	9	2726	9	14	62.5	3	7	5.3	2.2	3
non-PAP	non-PAP	Male	71	23.7	21.2	35.5	36	OPLL	2	1	5	136	373	0		2	6	3	3292	11	14	50	3.4	5.3	4.9	1.3	2
non-PAP	non-PAP	Male	68	20.8	3.6	12.7	21	OPLL	120	0	5	130	310	0		0	2	4	2579	10	14	57.1	2.8	2.2	2.8	1.8	1
non-PAP	non-PAP	Female	43	24.4	2.6	25.6	9	CSM	24	0	5	155	341	0		2	5	1	2071	9	12	37.5	2.4	4.4	3.8	0.1	2
non-PAP	non-PAP	Male	79	21.5	17.7	27.9	25	OPLL	4	1	6	190	253	0		2	11	17	2474	14	16	66.7	2.6	3.4	1.8	-0.2	1
non-PAP	non-PAP	Male	57	19.4	4.5	30.8	34	CSM	12	0	4	130	191	1	2	6	12	10	2442	8	12	44.4	4	0.9	1.6	0.3	1
non-PAP	non-PAP	Male	60	26.1	12.3	19.6	29	CSM	12	0	5	130	305	0		3	0	12	1871	10	15	71.4	3	4.8	4.5	-0.1	1
non-PAP	non-PAP	Male	58	22.8	2.5	29.5	30	OPLL	36	0	5	128	195	1	3	0	10	14	2904	12	15	60	3.6	2	5	1	3
non-PAP	non-PAP	Male	60	23.3	16.7	26.8	17	CSM	3	0	5	125	246	0		4	0	11	1951	9	14	62.5	2.6	6.2	5.1	1.2	0
non-PAP	non-PAP	Male	50	22.6	23.7	30.6	16	CSM	60	0	4	126	125	0		7	5	3	1890	9	13	50	2.6	4.6	4.5	-0.3	1
non-PAP	non-PAP	Male	76	25.4	2.9	35.1	31	CSM	10	0	5	120	309	1	2	8	0	20		0	4	23.5	3.2	2.8	2.8	2.4	1
non-PAP	non-PAP	Male	66	23.9	1.3	30.3	-2	OPLL	24	0	5	120	189	0		3	1	12	2094	9	14	62.5	1	4.2	2.1	0.2	2
non-PAP	non-PAP	Male	60	18.4	12.2	36.6	-7	OPLL	12	1	5	120	250	0		2	0	2	2371	13	16	75	3	7.1	5.9	0.1	3
non-PAP	non-PAP	Male	70	25.2	11.1	25.6	14	OPLL	1	0	5	130	276	0		10	0	11		1	6	31.3	3.4	4.8	2.4	0.4	2
non-PAP	non-PAP	Male	60	30.3	3.8	18.2	-4	OPLL	6	0	5	125	168	0		9	0	10	1879	13	15	50	2.6	6.2	2.5	0.8	-1
non-PAP	non-PAP	Male	59	25.6	3.7	18.1	7	OPLL	8	0	4	115	205	0		5	1	15	2553	9	12	37.5	2.6	3.9	1.5	0.1	3
non-PAP	non-PAP	Male	59	24.5	28.3	36.1	23	CSM	4	0	5	120	208	0		2	7	10	2082	11	15	66.7	2.4	2.4	1.9	0.7	1
non-PAP	non-PAP	Male	79	25.6	7.44	25.6	23	CSM	36	0	5	120	211	0		3	0	12	2232	15	16	50	2.4	7.2	5.9	1.6	2
non-PAP	non-PAP	Male	60	26	23.4	34.8	30	CSM	12	0	4	110	191	0		4	6	15	1741	13	17	100	2.8	6.4	5.8	0.1	3
non-PAP	non-PAP	Female	65	25	11.2	16.2	5	OPLL	6	0	4	115	345	1	3	10	0	21	2300	13	16	75	3.6	3.8	5.3	0.5	3
non-PAP	non-PAP	Male	65	22.9	28.4	24.7	23	CSM	24	0	5	130	206	0		4	4	6	2576	9	13	50	2.8	3.9	2.5	0.9	3
non-PAP	non-PAP	Female	49	21.5	6.4	12.9	10	OPLL	6	0	4	115	292	1	3	5	4	2	2341	8	12	44.4	3.4	0.8	1.2	1.5	1
non-PAP	non-PAP	Male	50	25.4	0	15.7	29	CSM	6	1	6	140	135	1	2	8	3	3	1959	12	16	80	3.2	4.2	4.2	-0.1	3
non-PAP	non-PAP	Male	42	23.7	22.2	18.9	-7	CSM	12	0	5	119	215	0		11	8	5	2069	15	16	50	2	6.9	5.9	2	3
non-PAP	non-PAP	Male	58	30.9	25.5	28.9	-9	OPLL	4	0	4	118	228	1	2	3	1	16	3006	12	15	60	3.6	3.3	3.9	1.2	2
non-PAP	non-PAP	Male	54	25.2	8.3	19.6	7	CSM	1	0	5	151	311	0		6	3	10	2421	6	13	63.6	3.4	1.2	1.3	1.1	2
non-PAP	non-PAP	Male	63	22.9	-3.4	10.1	17	CSM	2	1	6	150	213	0		5	0	8	2238	15	15	0	2.4	7.6	4.5	-0.1	1
non-PAP	non-PAP	Male	47	26.1	12.5	20.7	36	CSM	60	0	5	115	236	0		9	0	11	2351	14	16	66.7	2.6	7.3	1.7	1.7	2
non-PAP	non-PAP	Female	63	24.8	34.7	21.1	29	CSM	3	0	5	135	388	1	2	2	0	1	1750	10	15	71.4	2.2	4.7	4.4	1.4	3
non-PAP	non-PAP	Male	57	26	-1.9	21.3	22	CSM	12	0	4	111	315	0		9	1	3	2776	13	15	50	2.8	5	5.2	0.7	2
non-PAP	non-PAP	Male	62	21.8	21.1	23	19	OPLL	14	0	4	114	180	0		10	2	1	2040	10	14	57.1	2	3.9	3.6	-0.1	0
non-PAP	non-PAP	Male	59	20.7	30.6	37.3	-7	CSM	4	0	5	120	181	1	3	8	1	24	2094	10	13	42.9	2.6	1.5	3.3	1.9	1
non-PAP	non-PAP	Male	63	18	8.2	22.6	41	CSM	6	0	5	124	231	0		3	0	1	2016	8	13	55.6	2.6	6.4	5.9	0	2
non-PAP	non-PAP	Female	27	22	14.5	18.2	-4	CSM	18	0	4	110	245	1	2	0	0	0	2002	9	14	62.5	2.6	0.7	1.5	2.1	3
non-PAP	non-PAP	Male	67	19.8	24.4	16.8	8	CSM	4	0	5	131	265	0		2	6	8	2205	10	14	57.1	2.6	3.3	2.3	0.9	0
non-PAP	non-PAP	Male	54	25.3	9.3	26.6	30	CSM	7	0	6	145	286	0		3	1	16	1858	8	14	66.7	3	3.6	3.1	0.9	0
non-PAP	non-PAP	Male	68	27.6	27.5	36.5	37	CSM	12	0	4	110	237	0		12	3	8	2345	10	14	57.1	2.8	6.9	5.1	0.6	3
non-PAP	non-PAP	Male	46	25.4	-4.4	3.4	17	CSM	6	0	4	110	162	0		5	1	12	2366	15	16	50	2.8	7.2	5.4	1	1
non-PAP	non-PAP	Female	69	19.9	25.2	28.1	36	CSM	1	0	4	115	376	0		6	2	8	2637	8	15	77.8	3.6	2.5	4.8	1.9	2
non-PAP	non-PAP	Female	51	27.8	7.1	16	4	CSM	2	0	5	110	201	0		10	8	4	1958	13	16	75	2.8	3.7	4.2	0.5	3
non-PAP	non-PAP	Male	51	25.4	-1.7	11.5	27	CSM	3	0	5	121	338	0		1	2	6	3147	13	15	50	2.4	2.1	1.6	0.5	2
non-PAP	non-PAP	Female	58	25	-2.67	12.7	45	CSM	3	0	5	113	322	0		2	2	2	2423	11	13	33.3	2.2	5.8	4.8	1	-1
non-PAP	non-PAP	Male	44	27.4	3.74	22.7	32	CSM	12	0	4	110	322	0		13	0	4	2261	10	13	42.9	1.8	5.7	5.3	1.1	-1
non-PAP	non-PAP	Male	73	25.8	8	34.8	46	OPLL	60	0	5	108	139	0		11	6	18	2247	9	12	37.5	2.4	7.4	4.1	0.5	2
non-PAP	non-PAP	Male	55	24.8	27.5	45	26	OPLL	72	0	5	131	295	0		1	11	8	2583	14	15	33.3	2.4	4.5	4.2	0.9	2
non-PAP	non-PAP	Male	70	21.7	27.4	25.4	-9	CSM	12	0	5	110	319	0		3	6	2	2505	14	17	100	2.4	6.3	2.5	0.6	2
non-PAP	non-PAP	Male	41	24.3	7.03	24.5	38	OPLL	1	0	5	110	291	0		8	5	2		2	9	46.7	2.2	6.7	3.9	0.9	2
non-PAP	non-PAP	Male	73	25.7	12.8	35.2	22	CSM	1	0	5	119	275	0		1	5	4	2868	9	13	50	2.4	7.6	3.7	0.6	2
non-PAP	non-PAP	Male	55	25.8	-4.01	22.57	22	CSM	2	0	5	131	270	0		7	4	16	2321	11	15	66.7	1.4	5.9	5.1	0.6	2
non-PAP	non-PAP	Male	69	21.7	-3.88	9.7	8	OPLL	48	1	6	185	369	0		3	1	14		2	9	46.7	2.8	1.3	1.6	0	3
non-PAP	non-PAP	Female	49	22.2	1.2	17.8	42	OPLL	12	0	5	105	288	1	3	1	0	3	2804	14	16	66.7	2.8	2.4	4.1	0.1	2
non-PAP	non-PAP	Male	50	26.1	14	30.4	46	OPLL	48	0	5	105	343	0		7	2	11	1790	14	16	66.7	2.6	1.3	2.6	1	2
non-PAP	non-PAP	Female	65	28.6	20.24	30.2	37	CSM	2	0	5	110	379	0		4	5	12	2999	15	16	50	1.6	7.5	5.3	1.1	2
non-PAP	non-PAP	Female	66	20.5	17.7	30.3	25	OPLL	3	0	5	95	215	0		3	6	20	2992	11	14	50	2.8	7	6.2	0.1	3
non-PAP	non-PAP	Male	67	23.8	21.64	22.3	34	CSM	3	0	5	118	203	0		2	0	13	2378	10	13	42.9	2	5.9	3.8	1.7	2
non-PAP	non-PAP	Male	61	22.7	16.8	25.8	36	CSM	4	0	5	108	355	0		8	2	4	3162	13	16	75	2.6	7.2	5.2	2.3	1
non-PAP	non-PAP	Female	72	24.8	12.3	19.8	18	CSM	48	0	5	121	326	0		4	4	14	2549	11	14	50	2.6	6	3.8	1	1
non-PAP	non-PAP	Male	51	25	7.6	18.9	-6	CSM	36	0	4	99	267	1	2	6	0	12	2459	10	13	42.9	3.8	1	2.8	1.4	3
non-PAP	non-PAP	Male	48	27.7	22.8	21.1	7	OPLL	2	0	4	101	168	0		2	7	24	3083	10	14	57.1	3.4	5.6	3.3	1.4	2
non-PAP	non-PAP	Male	56	22.5	16.2	26.1	17	CSM	6	0	4	105	319	0		18	12	6	2092	15	16	50	2.6	7.7	2.8	1.7	1
non-PAP	non-PAP	Male	61	23.8	13.7	22.1	46	CSM	8	0	5	115	338	0		1	4	20	3201	10	14	57.1	4	1.8	1.3	-0.1	2
non-PAP	non-PAP	Male	69	25.5	25.8	31.4	18	CSM	2	0	5	105	240	1	3	14	11	8	2144	13	15	50	3	1.1	2.3	0.7	0
non-PAP	non-PAP	Female	75	21.5	19.1	25.6	39	OPLL	24	0	5	105	290	1	2	4	8	8	2571	12	15	60	2.6	3.6	3.9	0.8	1
non-PAP	non-PAP	Male	55	24.1	14.7	24.2	0	CSM	8	0	5	125	341	0		1	11	23	2121	10	15	71.4	3.2	3.4	2	1	1
non-PAP	non-PAP	Male	58	23.1	8.7	18.6	26	OPLL	3	0	4	105	369	1	2	3	6	4	2540	4	10	46.2	3.2	6	5.4	0.7	2
non-PAP	non-PAP	Female	76	27.5	0	24.8	1	OPLL	3	0	4	95	376	0		9	10	8		0	6	35.3	3.6	7.1	3.1	1.3	2
non-PAP	non-PAP	Male	59	22.7	12.9	26.3	35	CSM	4	0	5	105	302	0		19	12	3		8	12	44.4	2.8	1.3	3.7	1	1
non-PAP	non-PAP	Male	49	22.2	41.7	42.1	34	CSM	48	0	4	125	325	0		12	1	21	3160	12	16	80	3	1.2	1	1.1	0
non-PAP	non-PAP	Male	38	25.2	26.8	26.1	4	CSM	2	0	4	100	136	0		13	0	8	2316	10	14	57.1	2.6	1.6	1.7	0.9	2
non-PAP	non-PAP	Male	76	28	16.1	30.1	17	CSM	6	0	5	104	331	0		13	6	7	1861	13	16	75	4	5.1	5.1	0.5	2
non-PAP	non-PAP	Male	72	21	22.1	25.8	-1	OPLL	1	1	6	140	214	0		1	13	17		7	11	40	3.4	3.1	1.8	0.4	1
non-PAP	non-PAP	Female	74	28.2	3.67	23.6	45	CSM	10	0	4	100	215	0		2	7	11	2015	14	16	66.7	2.8	4.5	1.8	0.2	2
non-PAP	non-PAP	Male	59	25.6	-2.95	9.3	-4	CSM	36	0	5	105	199	0		1	0	16	2216	9	13	50	3.2	7.5	4.7	2.1	2
non-PAP	non-PAP	Male	33	23.5	13.5	26.3	15	CSM	3	0	4	110	207	0		4	0	5	1516	9	13	50	3.2	7.4	3.7	1.4	1
non-PAP	non-PAP	Male	37	25	-7.1	17.3	3	CSM	2	0	5	100	224	0		15	0	0		7	13	60	2.6	6	4.2	1.2	1
non-PAP	non-PAP	Male	60	25	13.2	23.5	19	OPLL	24	0	5	95	219	0		19	9	9	2719	13	16	75	2.4	5	4.8	0.9	1
non-PAP	non-PAP	Male	48	20.7	12.2	23.5	9	CSM	6	0	5	110	291	0		15	1	22	2969	9	11	25	2.2	6	5.1	0.6	0
non-PAP	non-PAP	Male	54	23.8	8.7	18.7	31	OPLL	12	0	5	100	128	0		5	13	5	1879	9	12	37.5	3.2	6.4	4.3	1	2
non-PAP	non-PAP	Male	49	26.3	4.9	21.3	22	CSM	3	0	5	104	350	0		1	10	12	2297	11	15	66.7	2.2	3.2	2.4	0.9	2
non-PAP	non-PAP	Male	77	23.8	24.1	23.1	16	CSM	2	0	5	95	198	0		8	2	7	2920	13	15	50	2	4.9	3.3	0.7	2
non-PAP	non-PAP	Male	42	29.7	-7.5	14.6	-9	CSM	11	0	5	133	420	0		1	15	9	1929	13	15	50	3	5.7	5.5	0.8	2
non-PAP	non-PAP	Male	78	23.9	26	42.2	46	CSM	6	0	5	103	354	0		4	8	10		7	11	40	2.8	1.9	2	-0.2	2
non-PAP	non-PAP	Male	70	21.2	8.3	32.1	7	OPLL	5	0	5	95	225	1	1	4	11	1	1517	10	14	57.1	2.8	4.3	4	0.2	2
non-PAP	non-PAP	Male	55	22	32.3	38.4	4	CSM	48	0	5	95	194	1	2	20	10	5		3	9	42.9	3.2	3.3	3.9	1.1	1
non-PAP	non-PAP	Male	54	22.7	9.3	26.6	12	CSM	12	0	5	95	146	0		13	6	6	1908	10	14	57.1	2.6	7	3.5	0.9	1
non-PAP	non-PAP	Male	66	23.7	23.8	22.7	24	CSM	12	0	5	120	295	1	2	18	12	3	1441	15	16	50	3.6	1.3	1.6	-0.1	1
non-PAP	non-PAP	Female	76	19.6	21	32	7	CSM	4	0	5	95	278	1	2	4	6	4	2259	11	15	66.7	3	6.4	5.4	0.2	0
non-PAP	non-PAP	Male	39	25.8	6.4	19.98	-7	CSM	1	0	5	110	308	1	2	4	0	15		2	8	40	2.4	3.3	4.4	1.2	2
non-PAP	non-PAP	Female	60	21.7	25	28.39	42	OPLL	24	0	5	121	335	0		3	2	19	1284	15	16	50	1.6	7.6	5.3	0.7	1
non-PAP	non-PAP	Female	46	22.3	19.2	10.3	38	OPLL	24	0	5	108	408	0		2	0	9	1346	10	15	71.4	1.4	4.7	4.2	0.1	1
